# Supplementary material for: Comparative Metabolomics Analysis of Citrus Varieties
Source: Foods. 2021 Nov 16;10(11):2826. doi: 10.3390/foods10112826 (PMC8622604; doi:10.3390/foods10112826)
Supplement: Supplementary file 1 [file foods-10-02826-s001.zip]

Archive with 1 entries (1 files):
- foods-1441778-supplementary-final-1119.pdf
